# Supplementary material for: C-reactive protein, Epstein-Barr virus, and cortisol trajectories in refugee and non-refugee youth: Links with stress, mental health, and cognitive function during a randomized controlled trial
Source: Brain Behav Immun. 2020 Jul;87:207–17. doi: 10.1016/j.bbi.2019.02.015 (PMC7327518; doi:10.1016/j.bbi.2019.02.015)
Supplement: Supplementary data 2 [file mmc2.xml]

<?xml version="1.0" encoding="UTF-8" standalone="no"?><data:data><datasets><author>catherine.panter-brick@yale.edu</author><type>0</type><dataset><value>1</value><reason>Data will be made available on request</reason><comments/></dataset></datasets></data:data>
